# Supplementary material for: The effects of Kinesio Taping on the trajectory of the forelimb and the muscle activity of the Musculus brachiocephalicus and the Musculus extensor carpi radialis in horses
Source: PLoS One. 2017 Nov 22;12(11):e0186371. doi: 10.1371/journal.pone.0186371 (PMC5699842; doi:10.1371/journal.pone.0186371)
Supplement: S1 Dataset — (XLSX) [file pone.0186371.s002.xlsx]

## Sheet: Tables
Muscle Activity (mV) - Mean Values of Maximum 1	Walk						Trot
M. BRACHIOCEPHALICUS	No Tape		With Tape		Post Tape		No Tape		With Tape		Post Tape
Subjects	Right	Left	Right	Left	Right	Left	Right	Left	Right	Left	Right	Left
Horse 1	9.49107	4.75702	7.47798	4.20411	11.2095	4.36875	28.6966	27.0016	36.3689	31.2189	26.3204	35.4025
Horse 2	4.32687	4.67974	5.22276	4.71491	5.78074	4.6714	14.9757	15.7502	11.3628	20.2063	14.0327	18.8694
Horse 3	26.6023	7.68633	25.4848	12.4522	31.33	9.99582	17.8639	58.1105	22.5276	70.6521	106.611	71.7792
Horse 4	10.6198	7.57758	20.8192	22.4618	11.2674	11.4705	23.4438	18.075	22.4251	29.4619	22.8198	20.7391
Horse 5	9.76149	3.88692	10.755	3.86001	10.9968	3.34723	12.9361	31.0442	15.683	38.7446	17.562	37.3211
Horse 6	14.9928	5.35011	12.6075	4.87541	10.7455	8.91555	9.20913	15.4009	14.0602	19.0534	10.8513	22.331
Horse 7	16.344	4.89546	12.2322	3.33489	17.1521	6.7953	12.6636	24.9751	10.6069	26.8582	13.1483	24.2584
Horse 8	17.5043	6.11542	7.87468	8.75554	8.08286	7.71574	17.7371	6.5498	27.4768	64.9486	29.0348	67.7675
Horse 9	6.39023	4.39728	5.12611	3.51342	5.42715	3.75926	21.4451	17.4606	15.8906	11.4044	13.9468	11.8136
Horse 10	25.0094	5.54772	22.1715	5.12985	20.3834	5.22606	12.4925	26.9046	9.57919	16.7016	8.69616	19.138
Horse 11	18.5333	9.2892	8.99134	9.94307	11.1939	7.35069	27.4408	27.99	25.8916	25.9986	25.5001	27.1597
Horse 12	26.0791	4.83254	7.94722	4.93924	7.73271	5.64541	71.4124	18.4954	16.4217	15.876	14.6548	14.4568
Horse 13	21.0432	7.00918	14.8537	4.91281	13.9665	4.63945	47.4303	44.315	45.168	37.8982	44.949	36.5783
Horse 14	56.519	12.8316	124.727	7.28953	68.1588	10.4003	93.0295	43.7668	120.561	39.7177	114.831	33.9314
Horse 15	27.7201	8.41285	30.0661	6.20027	29.2064	6.71817	55.4784	23.4072	44.0788	20.469	42.7329	22.123
Horse 16	22.1459	19.3925	27.2622	4.62007	29.3324	5.0656	48.1876	32.9596	61.1261	25.9695	56.1562	23.2644
Horse 17	20.4718	14.9735	21.5447	5.71128	18.0771	13.183	26.6613	17.151	30.1276	18.7378	30.0312	20.1621
Horse 18	8.03502	4.29134	10.7859	5.34081	7.60761	7.36974	19.7101	25.4474	13.7337	19.6348	13.5558	22.533
Horse 19	12.6251	4.25516	13.968	4.34127	12.3338	6.27533	36.1937	60.2734	37.274	46.3038	34.7181	54.2135
Muscle Activity (mV) - Mean Values of Maximum 2	Walk						Trot
M. BRACHIOCEPHALICUS	No Tape		With Tape		Post Tape		No Tape		With Tape		Post Tape
Subjects	Right	Left	Right	Left	Right	Left	Right	Left	Right	Left	Right	Left
Horse 1	4.3693	6.36032	5.4203	7.08168	4.67349	8.12319	36.037	20.8561	36.7694	30.1326	32.438	32.1773
Horse 2	4.3368	12.5303	4.6353	10.1197	4.08598	10.5391	11.4099	20.213	12.129	19.4773	11.8483	19.9632
Horse 3	6.05587	52.7061	5.95788	46.2503	13.0838	43.6385	32.422	22.9912	43.8885	32.4853	111.034	48.4127
Horse 4	8.93164	20.5016	18.6245	24.5869	9.99025	8.4258	15.8983	22.7614	16.4273	27.0966	22.7243	20.9691
Horse 5	4.64659	14.8659	5.29737	17.5909	4.58689	20.7858	32.7704	18.9475	38.1918	22.9665	37.1442	24.4061
Horse 6	5.82426	23.6242	5.42552	20.2556	5.43384	17.837	12.6565	9.85026	13.357	15.4531	11.8223	14.5192
Horse 7	6.06341	19.7556	4.19743	21.8755	7.69006	21.2042	24.2856	19.7554	16.7674	14.2747	17.5209	12.3593
Horse 8	17.6579	6.16626	4.39335	11.3096	4.25061	9.85624	17.7061	6.76449	44.8159	36.6728	50.5301	47.1675
Horse 9	5.37219	6.17443	4.71233	4.78102	4.88555	4.53394	21.5235	16.6656	20.2685	15.3487	20.4137	14.5993
Horse 10	8.0811	16.6921	4.48323	17.6683	4.20703	15.3149	27.8327	13.3464	22.9013	10.8515	23.1021	11.1159
Horse 11	9.27899	18.1479	10.7629	8.35741	6.27103	18.0454	37.7746	17.8531	31.181	14.8493	43.3446	16.7927
Horse 12	29.5797	12.3413	7.57548	12.8948	7.72697	12.6478	46.8875	16.2961	16.7159	15.7961	20.6839	18.2736
Horse 13	19.107	15.7273	5.90233	13.0649	6.72574	13.2156	43.0545	38.368	43.4591	29.5692	43.828	30.6267
Horse 14	9.66767	34.528	194.995	29.8992	9.53733	25.7316	78.9021	47.9146	112.52	49.5849	91.5658	43.6305
Horse 15	7.07363	21.7485	5.14823	16.4884	6.26923	22.1445	56.9956	42.8257	55.679	28.6924	48.1472	24.4903
Horse 16	4.9933	16.7238	5.03809	10.8237	5.1873	12.8707	25.1398	30.816	30.9479	30.8603	26.7183	22.9718
Horse 17	5.03895	26.8314	6.90136	15.7191	5.43357	21.5901	19.2333	20.6416	20.3158	19.2367	22.4864	21.9694
Horse 18	5.71721	6.35454	5.18268	18.6502	4.96047	8.31968	15.6231	17.8385	15.6468	7.60457	15.6959	11.4912
Horse 19	5.85483	12.3016	6.11387	8.30541	6.0313	9.98469	30.1488	43.2586	36.4839	33.5206	36.1576	34.3916
Muscle Activity (mV) - Mean Values of Maximum	Walk						Trot
M. EXTENSOR CARPI RADIALIS	No Tape		With Tape		Post Tape		No Tape		With Tape		Post Tape
Subjects	Right	Left	Right	Left	Right	Left	Right	Left	Right	Left	Right	Left
Horse 1	31.6211	31.1298	40.3297	29.2885	34.7154	27.1267	77.478	60.9607	70.7284	56.331	77.4436	60.042
Horse 2	27.4738	27.8048	27.4821	26.3416	31.5416	31.443	56.2212	52.228	60.7614	58.1727	59.9022	56.3423
Horse 3	37.9463	38.1705	40.2905	33.5291	87.4382	45.5941	64.2841	67.4937	69.5558	61.0266	62.6444	74.3336
Horse 4	24.6507	33.2218	26.8863	34.2603	19.1211	22.3718	38.6461	49.3747	38.3831	51.0575	45.4331	59.1351
Horse 5	35.3333	30.6196	25.8896	31.7493	24.7754	23.2113	37.7504	43.0505	39.4935	38.706	42.6919	39.5147
Horse 6	145.043	23.3882	34.2878	19.8829	30.8533	25.0532	198.46	45.6982	56.9714	47.3199	58.7486	46.621
Horse 7	37.6863	53.5302	33.6395	52.7261	38.7445	51.4561	83.7729	99.2857	67.1234	83.1289	71.0238	94.5388
Horse 8	22.1462	34.0797	31.487	32.0419	22.6875	29.5043	69.2363	61.9262	67.686	58.8319	68.0499	67.2735
Horse 9	30.8794	26.746	28.849	24.0668	30.5278	23.535	81.8079	55.1893	77.417	55.6122	80.0698	47.7351
Horse 10	37.4697	33.3943	41.2751	26.3952	32.3696	30.007	75.4	48.4141	66.0907	44.414	63.2689	49.5129
Horse 11	22.3332	58.0411	32.6508	37.8344	41.2928	60.4745	50.5085	102.048	52.1083	74.0674	54.9716	114.245
Horse 12	53.5326	18.8324	23.9046	21.0771	17.9091	17.2035	141.033	32.3027	51.9068	37.2689	45.8527	31.7327
Horse 13	42.8473	33.5568	20.3817	28.314	25.8598	28.7116	78.3575	83.4894	57.9511	80.4503	65.2615	81.6968
Horse 14	56.3526	52.6535	36.301	38.424	45.838	42.0894	62.8177	72.9806	58.2316	65.9708	51.7407	64.2226
Horse 15	41.2842	39.604	33.6705	22.9892	34.7599	32.0814	73.2761	65.2234	57.8519	51.7817	58.373	48.3322
Horse 16	25.6555	27.6053	28.232	32.7965	30.8672	38.6359	59.0614	71.0552	64.8701	63.4161	59.4818	61.4288
Horse 17	29.7029	26.6886	36.7901	25.4081	22.1956	20.917	87.3531	80.8975	92.8293	74.1296	108.664	73.6076
Horse 18	18.2465	12.942	15.8828	11.427	15.2126	11.4566	41.9857	26.6092	47.1959	21.6806	47.391	21.6719
Horse 19	17.4313	17.2863	14.8381	16.7024	18.1314	15.055	55.7541	40.7356	69.7934	41.7348	61.0878	36.6465
Mean Values of Maximum (forelimb)	Walk						Trot
Height of the arc of the foot fligt (mm)	No Tape		With Tape		Post Tape		No Tape		With Tape		Post Tape
Subjects	Right	Left	Right	Left	Right	Left	Right	Left	Right	Left	Right	Left
Horse 1	97.4876	114.006	94.5177	115.642	92.917	110.566	117.589	154.053	122.065	143.849	124.134	145.297
Horse 2	55.7205	66.7333	60.7581	71.3264	58.5741	68.2038	90.9624	93.9826	95.6263	95.5236	90.8696	95.2939
Horse 3	130.425	121.576	134.514	129.189	136.232	120.001	138.302	150.204	148.795	159.99	143.149	148.81
Horse 4	95.1807	45.5673	86.4989	48.5097	70.3571	32.9255	98.854	45.7559	91.2503	60.0362	90.0874	52.6743
Horse 5	67.1243	33.7933	69.8093	38.5755	67.0267	36.0183	76.6606	47.459	71.5818	41.0994	74.8425	43.2849
Horse 6	112.394	91.9073	81.4263	67.0632	100.242	80.5816	160.483	157.174	109.695	112.527	120.512	120.593
Horse 7	142.57	144.798	144.835	144.909	147.775	162.391	174.55	171.08	171.075	174.816	184.122	172.443
Horse 8	100.498	95.0034	92.4834	95.4735	96.1691	100.255	88.512	68.7866	80.6686	81.8926	83.9981	85.7286
Horse 9	51.5082	68.2228	46.8272	60.3909	50.0519	68.9517	84.0127	96.3011	68.478	114.852	67.7977	105.337
Horse 10	72.6148	68.6158	70.2426	67.8093	68.4454	69.44	81.5043	72.6582	80.2999	69.4592	80.1104	72.5687
Horse 11	151.626	143.577	154.641	140.183	139.047	135.464	244.386	225.948	239.11	210.394	254.691	208.746
Horse 12	76.5781	82.5639	67.5277	74.643	67.4521	71.4755	76.0374	80.2794	75.2856	70.1248	69.6212	67.9265
Horse 13	46.0798	58.7587	51.2987	62.4667	50.0533	61.0179	88.5131	102.59	92.241	97.1312	85.046	90.6689
Horse 14	90.6503	66.0214	85.2406	62.1901	88.2233	62.657	119.617	97.5555	130.786	102.16	127.879	101.661
Horse 15	44.7434	73.2813	29.3227	68.0758	33.3441	71.7574	49.6523	93.2752	44.9941	90.0755	44.0592	90.649
Horse 16	80.7568	49.5926	79.5245	45.4275	83.3496	50.1485	102.544	69.8255	96.3287	61.2537	92.6479	61.2677
Horse 17	71.5089	65.4951	77.7505	74.8832	72.3956	63.8523	152.457	133.327	116.338	93.5576	112.531	87.942
Horse 18	63.5465	61.4076	48.9311	49.4217	51.3731	50.4922	94.4516	69.5251	95.5634	73.3407	87.3951	72.9856
Horse 19	55.3982	90.8004	53.6807	84.4653	50.457	82.3712	111.082	151.07	118.396	154.128	113.229	147.573
Mean Values of Maximum (forelimb)	Walk						Trot
Stride length (mm)	No Tape		With Tape		Post Tape		No Tape		With Tape		Post Tape
Subjects	Right	Left	Right	Left	Right	Left	Right	Left	Right	Left	Right	Left
Horse 1	1636.57	1638.58	1602.99	1603.33	1625.98	1633.26	2201.68	2202.27	2219.81	2220.69	2198.33	2196.61
Horse 2	1582.38	1581.57	1590.14	1579.97	1614.25	1618.58	1912.39	1909.7	1957.68	1963.72	1913	1913.6
Horse 3	1503.11	1502.65	1501.31	1499.54	1448.12	1446	2062.79	2050.77	2096.81	2095.66	1959.52	1960.04
Horse 4	1433.95	1433.65	1395.27	1394.47	1433.21	1438.8	1913.25	1911.6	1930.2	1930.18	1949.41	1949.46
Horse 5	1517.92	1523.81	1511.68	1506.83	1550.98	1554.75	1985.27	1984.18	2055.19	2058.21	2107.1	2107.05
Horse 6	1348.64	1348.2	1401.82	1404.47	1376.63	1377.01	1674.16	1671.13	1712.66	1714.68	1718.14	1717.87
Horse 7	1722.73	1720.8	1714.43	1711.53	1593.52	1589.83	1996.57	1990.58	1960.97	1958.8	1936.25	1942.24
Horse 8	1592.77	1596.92	1669.57	1668.72	1641.78	1633.04	2062.22	2053.6	2016.39	2020.69	1940.84	1941.9
Horse 9	1688.73	1697.95	1735.48	1729.92	1716.46	1708.88	2316.28	2315.44	2306.53	2330.57	2285.3	2296.71
Horse 10	1601.49	1601.49	1611.71	1607.74	1575.11	1582.7	1970.94	1975.64	1949.09	1945.4	1962.34	1964.57
Horse 11	1404.74	1410.29	1266.36	1262.78	1343.5	1341.98	1692.06	1694.7	1669.94	1667.94	1616.63	1615.62
Horse 12	1300.69	1302.18	1250.11	1248.25	1261.78	1259.07	1689.96	1689.32	1689.11	1686.92	1662.65	1662.9
Horse 13	1398.3	1397.6	1343.04	1343.13	1309.3	1306.2	1920.55	1917.48	1971.76	1974.86	1926.72	1926.15
Horse 14	1446.64	1442.13	1471.25	1470.87	1441.29	1444.34	2174.95	2173.48	2139.5	2138.24	2113.83	2115.25
Horse 15	1527.82	1526.32	1541.4	1541.79	1556.62	1558.01	2152.96	2154.88	1938.58	1936.97	1917.22	1918.54
Horse 16	1435.05	1436.12	1444.9	1444.91	1434.79	1432.14	2180.97	2180.06	1936.14	1941.5	2002.23	2001.54
Horse 17	1611.8	1612.05	1610.15	1608.57	1579.56	1580.09	2005.93	2003.58	2002.38	2002.55	1918.1	1918.88
Horse 18	1851.6	1863.37	1872.07	1879.32	1863.97	1868.31	2677.62	2675.74	2615.91	2619.97	2606.79	2602.94
Horse 19	1769.43	1771.46	1886.21	1886.67	1897.4	1896.61	2584.29	2584.86	2589.67	2589.4	2596.56	2591.67
